# Supplementary material for: A Meta-Analysis of Preclinical Studies to Investigate the Effect of Panax ginseng on Alcohol-Associated Liver Disease
Source: Antioxidants (Basel). 2023 Mar 31;12(4):841. doi: 10.3390/antiox12040841 (PMC10135056; doi:10.3390/antiox12040841)
Supplement: Supplementary file 1 [file antioxidants-12-00841-s001.zip]

Archive with 1 entries (1 files):
- antioxidants-2265292-supplementary.pdf
